# Supplementary material for: Horizontal and Vertical Transmission of a Mycovirus Closely Related to the Partitivirus RhsV717 That Confers Hypovirulence in Rhizoctonia solani
Source: Viruses. 2023 Oct 13;15(10):2088. doi: 10.3390/v15102088 (PMC10611285; doi:10.3390/v15102088)
Supplement: Supplementary file 1 [file viruses-15-02088-s001.zip]

Archive with 1 entries (1 files):
- viruses-2560427-supplementary.pdf
